# Supplementary material for: Metabolites Produced by a New Lactiplantibacillus plantarum Strain BF1-13 Isolated from Deep Seawater of Izu-Akazawa Protect the Intestinal Epithelial Barrier from the Dysfunction Induced by Hydrogen Peroxide
Source: Mar Drugs. 2022 Jan 20;20(2):87. doi: 10.3390/md20020087 (PMC8878880; doi:10.3390/md20020087)
Supplement: Supplementary file 1 [file marinedrugs-20-00087-s001.zip]

Archive with 1 entries (1 files):
- marinedrugs-1514956-supplementary.xlsx
