# Supplementary material for: Metabolites Produced by a New Lactiplantibacillus plantarum Strain BF1-13 Isolated from Deep Seawater of Izu-Akazawa Protect the Intestinal Epithelial Barrier from the Dysfunction Induced by Hydrogen Peroxide
Source: Mar Drugs. 2022 Jan 20;20(2):87. doi: 10.3390/md20020087 (PMC8878880; doi:10.3390/md20020087)
Supplement: Supplementary file 1 [file marinedrugs-20-00087-s001.zip › marinedrugs-1514956-supplementary.xlsx]

## Sheet: Sheet1
Table S1. Sequences of primers (human) used for quantitative RT-PCR.
Primer	Forward	Reverse	Product size (bp)
	Sequence 5'- 3'	Sequence 5'- 3'
CLDN-4	GGCTGCTTTGCTGCAACTGTC	GAGCCGTGGCACCTTACACG	108
OCLN	ATGGCTGCCTTTTGTTTCAT	ATGCCCAGGATAGCACTCAC	122
AQP3	GGGGAGATGCTCCACATCC	AAAGGCCAGGTTGATGGTGAG	156
GAPDH	GCACCGTCAAGGCTGAGAAC	ATGGTGGTGAAGACGCCAGT	142
bp, base pairs; GADPH, glyceraldehyde-3-phosphate dehydrogenase
